# Supplementary material for: Disruption of Fructose 1,6-Bisphosphatase 2 Proximity to MIC60 Correlates with Mitochondrial Ultrastructural Changes
Source: Cells. 2026 May 20;15(10):942. doi: 10.3390/cells15100942 (PMC13204092; doi:10.3390/cells15100942)
Supplement: Supplementary file 1 [file cells-15-00942-s001.zip]

Archive with 3 entries (3 files):
- Supplementary Material 3.pdf
- Supplementary Material 2.pdf
- Supplementary Material 1.pdf
